# Supplementary material for: Identification of tumor mutations in plasma based on mutation variant frequency change (MVFC)
Source: Mol Oncol. 2023 Aug 7;17(9):1871–83. doi: 10.1002/1878-0261.13498 (PMC10483605; doi:10.1002/1878-0261.13498)
Supplement: Supplementary file 2 — Table S1. Sequencing coverage and quality statistics. Table S2. Clinical statistics of HCC patients included in analysis. [file MOL2-17-1871-s001.xlsx]

## Sheet: Table S1
Supplementary Table S1. Sequencing coverage and quality statistics
ID	Total number of sequenced reads	Total number of uniquely mapped nonduplicate reads	Total number of covered targeted bases	Mean coverage	Percentage of targeted bases with coverage ≥200
1345_p	6505240	6475896	2464244	313.974	0.887446
1390_p	10798737	10743218	2464340	526.53	0.968764
1408_p	49666826	49545015	2464470	2437.66	0.99042
1441_p	11445108	11405257	2464901	541.572	0.986053
1446_p	9389860	9362558	2465058	451.378	0.967894
1457_p	12574908	12488862	2465358	600.084	0.985996
1472_p	26219815	26042114	2464710	1262.69	0.994179
1517_p	14513700	14435408	2464973	715.155	0.979251
1533_p	21270623	21140848	2464315	1018.55	0.994049
1549_p	11662775	11622160	2465188	561.215	0.979329
1555_p	12265220	12201022	2465196	583.696	0.985251
1558_p	39388660	39229944	2465062	1941.34	0.987106
1566_p	32836973	32730242	2465354	1616.91	0.98677
1581_p	8545209	8508921	2465214	400.559	0.969182
1601_p	14044935	14014538	2465415	676.494	0.983394
1606_p	11139980	11100598	2465535	529.661	0.981006
1643_p	11261663	11205527	2466182	540.712	0.977458
1667_p	27019181	26919837	2463761	1336.22	0.985593
1681_p	9653357	9609145	2463466	467.078	0.968687
1683_p	26912825	26859824	2465075	1273.88	0.992695
1701_p	14883015	14822440	2465555	727.242	0.983166
1716_p	30539352	30494861	2464137	1434.71	0.997169
1734_p	21504180	21412099	2465928	1023.88	0.98927
1742_p	23367000	23259006	2465296	1122.46	0.986448
1745_p	53007901	52803390	2465721	2603.5	0.992139
1756_p	12378046	12325541	2465219	598.698	0.975399
1758_p	18996192	18835302	2465306	916.824	0.991866
1761_p	10019121	9987282	2463977	479.657	0.973932
1763_p	10820087	10784440	2464659	515.309	0.980529
1764_p	18099675	17981032	2464948	878.506	0.987427
1795_p	38311266	38181881	2465211	1900.72	0.987958
1797_p	7466213	7418816	2465036	353.609	0.947865
1801_p	12206173	12159288	2463039	583.364	0.992361
1819_p	46410789	46241514	2464223	2276.55	0.990121
1841_p	10706354	10641030	2464985	513.365	0.981981
1844_p	16754387	16684713	2465497	810.779	0.990582
1864_p	10967053	10916460	2464420	526.151	0.976973
1867_p	12176263	12143671	2466045	587.547	0.978845
1909_p	9972870	9942613	2464771	479.983	0.972757
1913_p	14093593	14031523	2465672	671.531	0.988839
1918_p	19791709	19670630	2465384	945.234	0.992322
1926_p	14150880	13947110	2465277	684.565	0.98491
1928_p	11415271	11340289	2465592	547.746	0.97833
1930_p	15389564	15294372	2465287	751.231	0.982104
1947_p	17662386	17567777	2465462	850.733	0.98981
1952_p	11198857	11167128	2464845	538.069	0.98213
1980_p	41012963	40866567	2464098	2016.61	0.991136
1990_p	7565305	7524350	2464331	368.985	0.926111
2018_p	11767504	11729430	2465982	568.829	0.970185
2070_p	13715511	13614774	2465908	658.946	0.98262
2083_p	12115841	12069154	2465115	582.943	0.979534
2092_p	9836452	9798268	2462784	472.06	0.974032
2113_p	7600960	7573164	2465204	366.657	0.933435
2117_p	13008841	12800217	2465288	628.473	0.985768
2121_p	31295993	31156872	2463914	1548.37	0.986925
2126_p	18787280	18666549	2465776	893.745	0.993692
2127_p	10132992	10094710	2465612	483.05	0.979295
2135_p	13292077	13241946	2465072	643.734	0.980496
2142_p	12378445	12346481	2465087	601.591	0.977378
2143_p	16253691	16099062	2465450	763.518	0.991256
2154_p	13401448	13335189	2464840	650.775	0.97952
2158_p	22815180	22736237	2465478	1127.49	0.983563
2170_p	15928740	15847415	2466018	758.3	0.993046
2199_p	13414241	13372835	2465261	647.999	0.983955
2226_p	12710881	12629326	2465111	606.026	0.986047
2248_p	39358673	39204825	2464978	1941.1	0.9878
2258_p	20889087	20843395	2465133	1030.41	0.982851
2259_p	12798633	12675906	2465024	622.132	0.948615
2282_p	22805402	22633242	2465378	1093.29	0.994735
2313_p	16182374	16116649	2465318	784.184	0.990143
2319_p	15664223	15610248	2465812	757.388	0.989147
2354_p	25199913	25056670	2465140	1213.95	0.992733
2371_p	13436425	13367085	2465471	640.915	0.988079
2373_p	26074405	25968819	2465654	1293.85	0.984658
2397_p	10800649	10753022	2465250	511.805	0.981082
2398_p	8945144	8902237	2463660	428.189	0.963152
2404_p	12257278	12193315	2464607	591.907	0.980017
2431_p	9111458	9071793	2465033	433.335	0.981281
2435_p	13197000	13164631	2465532	631.48	0.984563
2441_p	11621239	11543243	2465151	559.204	0.980282
2450_p	12636467	12558452	2464771	619.3	0.981678
2457_p	17269412	17113797	2463770	843.874	0.985294
2483_p	17819382	17703542	2465621	865.816	0.985387
2539_p	13457312	13362503	2464111	651.817	0.981357
2619_p	20487550	20413705	2464050	1011.7	0.983114
1345_sq	34983234	33252477	2464506	1734.67	0.993411
1390_sq	35979446	33907328	2464748	1773.08	0.994015
1408_sq	9659725	8423041	2463053	488.511	0.928983
1441_sq	32661940	27846751	2464679	1627.82	0.990061
1446_sq	17856464	16046259	2464436	863.681	0.921252
1457_sq	13813528	12544735	2464863	668.704	0.942192
1472_sq	28777247	25916233	2465308	1394.14	0.995716
1517_sq	36755270	34230416	2465402	1804.18	0.996223
1533_sq	16081997	13984483	2463760	814.119	0.976183
1549_sq	23961374	20688760	2465298	1160.2	0.993421
1555_sq	49831067	45650953	2465774	2445.76	0.997023
1558_sq	42682030	40640516	2465937	2082.83	0.993702
1566_sq	39833890	39532709	2465757	1961.76	0.990561
1581_sq	21061797	18613902	2465062	1020.61	0.994227
1601_sq	33502094	29919214	2465484	1644.47	0.993642
1606_sq	28316678	24750838	2465667	1362.26	0.997142
1643_sq	7583132	6680891	2466144	358.569	0.937162
1667_sq	43863570	39119041	2463944	2174.34	0.990464
1681_sq	26445838	24481416	2463289	1296.8	0.992927
1683_second_sq	38947356	33609445	2464561	1964.44	0.9878
1683_sq	58300610	51653802	2464709	2915.77	0.994545
1701_sq	29932763	27476633	2465399	1446.86	0.997424
1716_second_sq	33744921	31050052	2463691	1674.21	0.975351
1716_sq	45764312	41134793	2463815	2290.8	0.993679
1734_second_sq	25880718	24647733	2466128	1258.16	0.996425
1734_sq	27647254	25740828	2459318	1369.41	0.871044
1742_sq	32293598	28766746	2465532	1579.85	0.993577
1745_sq	46360010	41718563	2465497	2221.74	0.997458
1756_sq	10442737	9078334	2433833	511.106	0.764089
1758_sq	23835349	20938923	2465259	1171.35	0.989984
1761_sq	28741990	26074947	2463767	1399.98	0.995487
1763_sq	8035865	7215080	2464662	383.371	0.939467
1764_sq	31338006	28702629	2465030	1533.38	0.99405
1795_sq	34591473	30483091	2465221	1691.21	0.992574
1797_sq	29734576	25835665	2465221	1476.6	0.990914
1801_sq	20961149	19545161	2463642	1002.31	0.97777
1819_sq	58684819	53454776	2464384	2792.02	0.99851
1841_sq	36426293	33775504	2465161	1771.05	0.995811
1844_sq	20641729	19581372	2465286	1005.71	0.980804
1864_sq	34732595	30439648	2464430	1712.59	0.994063
1867_sq	29691724	26577723	2466118	1449.19	0.996044
1909_sq	13965233	9960668	2464798	669.757	0.989306
1913_sq	34371874	30726311	2465627	1688.18	0.996161
1918_sq	32475521	29583048	2465164	1591.15	0.995338
1926_sq	11432758	10261413	2465055	561.822	0.959284
1928_sq	12225950	8839873	2465411	587.524	0.984592
1930_sq	27828845	24638345	2465545	1349.33	0.995571
1947_sq	8693756	8336219	2465217	419.375	0.936424
1952_sq	54148719	50424645	2464875	2663.32	0.954154
1980_sq	48555270	46065553	2464148	2378.46	0.993282
1990_sq	10264135	9418989	2465034	499.871	0.972586
2018_sq	29048558	24710518	2465962	1411.66	0.997145
2070_second_sq	16970285	15224929	2465711	836.332	0.99062
2070_sq	13413938	12511909	2465359	657.129	0.979021
2083_sq	75172789	70446049	2465296	3811.58	0.992673
2092_sq	7340029	6673177	2463256	346.898	0.926713
2113_sq	14682772	12954778	2465394	700.756	0.987769
2117_sq	25577791	22330079	2465553	1237.45	0.996219
2121_sq	70630756	69502990	2464392	3396.7	0.998301
2126_sq	12452349	9081042	2465711	600.117	0.980009
2127_sq	14715387	13129850	2465517	709.105	0.990124
2135_sq	23534893	20593480	2464724	1146.21	0.994977
2142_sq	30858697	27403222	2465142	1519.9	0.993844
2143_second_sq	13967437	12772726	2465084	674.884	0.990928
2143_sq	17369280	15742881	2465158	846.75	0.994297
2154_sq	21173618	18508545	2464784	1027.53	0.994049
2158_sq	47664326	43744061	2465622	2305.96	0.995426
2170_sq	58248937	52235050	2465999	2944.64	0.993959
2199_sq	30232593	27114526	2465630	1479.49	0.995718
2226_sq	12530437	11279275	2465116	597.832	0.986008
2248_sq	41590190	40992005	2465251	2051.02	0.993414
2258_sq	38548235	34686814	2464949	1901.39	0.930412
2259_sq	46390354	41119038	2464659	2309.75	0.993232
2282_sq	7298561	6341493	2465229	346.91	0.932767
2313_sq	30691365	25768674	2465370	1516.2	0.990724
2319_sq	18826572	15168636	2465559	914.284	0.977343
2354_sq	36060092	31059046	2464983	1772.38	0.99477
2371_sq	27617496	25345609	2465185	1358.66	0.992734
2373_sq	14922381	13363493	2465483	706.559	0.986087
2397_sq	4924215	4527296	2464985	235.598	0.693162
2398_sq	9265204	8304406	2463185	449.398	0.957014
2404_sq	27460370	24748765	2464727	1347.79	0.989964
2431_sq	24488287	21286110	2464869	1203.42	0.99191
2435_sq	13370497	10321284	2465440	647.711	0.979841
2441_sq	16468441	13291479	2465044	791.648	0.989874
2450_sq	27715171	25179129	2464522	1369.66	0.977936
2457_sq	52529375	49651688	2464187	2595.18	0.996541
2483_sq	11774402	9391889	2465304	585.782	0.968396
2539_sq	19801132	17493158	2464198	958.714	0.994776
2619_sq	42245912	41780546	2464545	2009.96	0.997701
1345_1m	18533561	16389949	2464570	875.057	0.991268
1390_1m	42628027	37574851	2464557	2082.88	0.990142
1408_1	24424519	24212445	2464681	1208.69	0.984541
1408_3d	10191902	9542105	2463399	515.05	0.930578
1441_1m	75658524	70949776	2465096	3726.71	0.997143
1446_1m	30883297	28051142	2465457	1479.76	0.99577
1457_1m	23814314	21055141	2465395	1130.22	0.995205
1472_1m	63490799	59916072	2465312	3089.92	0.997339
1517_2m	54112411	50271189	2465442	2648.63	0.993234
1533_1m	84148176	76252563	2464567	4098.28	0.998291
1549_2m	54590478	48895150	2465592	2661.64	0.969184
1555_1m	33456174	30206862	2465389	1610.8	0.995791
1558_1	30956647	30833098	2465519	1487.07	0.989158
1558_1m	23754058	21278310	2465743	1149.54	0.98899
1566_1	39317769	38917721	2465971	1930.08	0.989803
1566_3d	53406466	52924833	2465866	2631.6	0.989592
1581_1m	45274276	40557833	2464907	2182.21	0.997604
1601_1m	38043097	34340747	2465641	1848.82	0.993599
1606_3d	79890011	71212150	2465387	3944.46	0.996373
1643_1m	51189597	46193505	2466316	2483.23	0.997574
1667_1	35340094	35150269	2464114	1746.28	0.988171
1667_1m	31712893	29363298	2463761	1542.34	0.99282
1681_1m	18151248	16211110	2463826	878.847	0.978365
1683_1	18349845	18316144	2464822	899.91	0.981325
1683_3m	67728747	59761484	2464819	3372.35	0.996961
1701_3m	49352185	44412050	2465525	2378.64	0.997247
1716_1	47117679	47039103	2464240	2319.11	0.989247
1716_14m	36910523	33327847	2455008	1835.43	0.810667
1716_2m	39977707	35423785	2464064	1969.94	0.996147
1716_5m	38935597	34631247	2463980	1908.48	0.997199
1716_second_2m	56504865	52206802	2464333	2815.61	0.995268
1734_1	12235296	12220499	2465336	604.394	0.951581
1734_1m	18711473	16820121	2455447	922.769	0.830204
1734_9m	15639003	14344610	2465838	760.417	0.990399
1734_second_3m	37923285	33324742	2465586	1873.19	0.994679
1742_3d	18085309	15993066	2465670	853.129	0.995391
1745_1	25212544	25115259	2465729	1236.97	0.986169
1745_3d	56651823	56268066	2465764	2738.75	0.997522
1756_1m	30589928	26880124	2465128	1459.79	0.995547
1758_1m	73301127	65874158	2465311	3529.8	0.998908
1761_1m	36727712	32899787	2464300	1765.37	0.995773
1763_1m	47461291	43040990	2465062	2287.9	0.994977
1764_2m	21318939	19363266	2464975	1019.04	0.992699
1795_1	33958057	33772720	2465459	1675.65	0.989751
1795_1m	27020976	24228458	2465113	1319.93	0.991437
1797_3m	9563039	8269711	2465156	456.775	0.946048
1801_1m	51151351	48208107	2463327	2461.82	0.993232
1819_1	50586487	50367648	2464096	2429.18	0.997259
1819_3d	59639508	53499864	2463941	2962.44	0.99164
1841_1m	85699962	74532766	2465227	4208.51	0.997452
1844_1m	85463249	77900715	2465389	4212.89	0.996981
1864_1m	49756172	45837115	2465696	2451.49	0.994655
1867_1m	26521634	24340949	2466139	1270.55	0.994875
1909_1m	55048230	48913344	2464845	2690.69	0.995624
1913_3m	60905342	54796363	2465492	2948.06	0.997519
1918_3d	19191336	17288485	2464610	916.84	0.984077
1926_3d	27435935	25184438	2465177	1308.38	0.995694
1928_1m	18492793	16407257	2462935	890.447	0.831193
1930_1m	18111017	16842552	2421668	877.085	0.679803
1947_1m	10611772	9093292	2465483	506.73	0.973777
1952_3d	29078751	25824490	2465304	1382.84	0.995473
1980_1	32559793	32415354	2464058	1613.02	0.987939
1980_3d	36206319	35829864	2464207	1779.74	0.989027
1990_1	27482026	27342303	2465412	1325.35	0.968516
1990_1m	10651683	9860706	2465468	516.514	0.975034
2018_1m	20748547	17700114	2465659	996.183	0.991146
2070_1	15875916	15764604	2462952	767.177	0.549298
2070_11m	17318362	15627377	2465612	848.427	0.993971
2070_1m	13215336	11909357	2465647	643.862	0.990479
2070_second_1m	1463009	1155652	2464447	69.659	0.0113291
2083_2m	27047781	23872952	2465271	1292.12	0.995406
2092_1m	8404830	7665479	2459592	405.682	0.832606
2113_3d	7326764	6460119	2465449	342.447	0.931441
2117_1m	8834124	7976026	2465109	416.962	0.945271
2121_1	35382025	35216712	2463927	1724.33	0.914845
2121_3d	21855597	19146683	2464468	1028.93	0.995886
2126_3d	112453418	107811387	2465527	5531.62	0.998617
2127_1m	44825911	44298856	2465980	2185.04	0.992888
2135_2m	48333082	43456273	2464760	2361.72	0.993386
2142_5m	43502097	40935894	2465432	2093.66	0.996018
2143_1	22026496	21978986	2465402	1049.22	0.987764
2143_1m	10270515	9465525	2464997	500.639	0.937215
2143_6m	7111386	6763429	2454383	349.821	0.804839
2143_second_1m	19765986	18061843	2464908	980.325	0.957202
2154_1m	44488551	40076521	2464739	2186.55	0.993769
2158_1	35899774	35631624	2465555	1761.97	0.989552
2158_3d	47621726	46090154	2465579	2339.74	0.994642
2170_1m	60020718	54467278	2465894	2918.53	0.997881
2199_3m	42851372	37440321	2465752	2050.25	0.997154
2226_2m	45421284	41404179	2465061	2233.88	0.994798
2248_1	18982896	18921416	2464605	941.974	0.978264
2248_1m	20654815	18304285	2464946	1001	0.987878
2258_1	2149555	2143779	2459260	106.228	0.0486427
2258_1m	17216688	12402055	2465268	841.03	0.986298
2259_1m	30095342	27184741	2464753	1451.86	0.994975
2282_2m	11934225	11234924	2465309	573.832	0.981537
2313_1m	25028584	22168748	2465473	1208.65	0.992138
2319_1m	35152594	33360194	2465418	1710.55	0.995587
2354_1m	42835910	37618837	2465149	2050.35	0.997155
2371_4d	13699688	12178078	2465572	644.026	0.98976
2373_1	27765463	27643321	2465872	1359.88	0.985136
2373_4d	39552481	34248814	2465593	1971.3	0.988118
2397_2m	49451910	44378729	2465756	2396.34	0.996761
2398_3m	8865882	7806646	2463542	415.248	0.951146
2404_3d	37490327	34968898	2464929	1820.08	0.993513
2431_1m	41948168	38733798	2464787	2048.56	0.995566
2435_1m	12015582	10848418	2465552	560.283	0.967321
2441_1m	22036323	20093047	2465412	1046.78	0.994388
2450_2m	22834007	20129821	2465228	1104.08	0.985294
2457_1m	8318644	7084220	2461726	394.016	0.776211
2483_1m	29437878	26092494	2465430	1398.09	0.99651
2539_2m	30113047	30012452	2462474	1454.33	0.895769
2619_1	28067414	27965853	2464456	1370.16	0.993745
2619_1m	12312436	11698079	2464163	573.427	0.931266

## Sheet: Table S2
Supplementary Table S2. Clinical Statistics of HCC patients included in Analysis
ID	Sex	Age	Tumor Number	Tumor Size Level	Tumor Capesule	Cirrhosis	HBV Infection	HBV DNA Level	Smoking History	Alcohol Assumption History	Vascular Invasion	Tumor Differentation Level	BCLC Stage	Edmondson-Steiner Grade Level	Post-operative AFP	Post-operative DCP	Post-operative detection of MVFC identified tumor mutations	RFS	RFS time (days)	OS	OS time (days)
HCC_1345	Male	56	1	1	Yes	Yes	No	0	No	Yes	No	1	A	3	2.3	19	No	0	1869	0	1869
HCC_1390	Male	69	1	2	Yes	Yes	No	0	No	No	Yes	1	A	3	52.2	56	No	1	80	1	507
HCC_1408	Male	61	1	3	Yes	Yes	No	0	No	Yes	Yes	2	A	2	13436.8	4478	No	1	228	1	1531
HCC_1441	Male	69	3	1	Yes	Yes	Yes	1	No	No	Yes	1	C	3	33.2	29	No	1	184	1	1361
HCC_1446	Male	68	1	2	Yes	Yes	Yes	3	Yes	No	No	1	A	3	140.2	20	No	0	1491	0	1491
HCC_1457	Male	57	1	1	Yes	No	Yes	0	No	No	No	1	A	3	2.7	12	No	1	895	0	1805
HCC_1472	Male	51	1	2	Yes	Yes	No	0	No	No	No	1	A	3	389.7	NA	No	1	443	1	632
HCC_1517	Male	64	1	2	Yes	Yes	Yes	1	Yes	No	No	1	A	3	2.8	17	No	0	1638	0	1638
HCC_1533	Male	50	1	2	Yes	Yes	Yes	2	No	Yes	Yes	1	A	3	7.7	21	No	1	336	0	1732
HCC_1549	Male	53	1	2	No	No	No	0	No	No	No	2	A	2	8.8	NA	No	1	321	0	1725
HCC_1555	Male	77	1	2	Yes	Yes	No	0	No	No	Yes	1	A	3	3.6	49	Yes	1	270	0	1019
HCC_1558	Male	54	1	0	Yes	Yes	Yes	3	No	No	Yes	1	A	3	1.6	14	No	1	735	1	831
HCC_1566	Male	54	1	2	Yes	No	No	0	Yes	No	Yes	1	A	3	2.55	NA	Yes	1	356	1	543
HCC_1581	Male	67	1	1	Yes	No	No	0	No	No	No	1	A	3	1.8	20	No	0	1759	0	1759
HCC_1601	Male	70	1	2	Yes	No	Yes	3	No	No	No	2	A	2	2.5	15	No	0	1743	0	1743
HCC_1606	Male	33	1	1	Yes	Yes	Yes	0	No	No	No	2	A	2	2.2	20	No	0	1550	0	1550
HCC_1643	Male	59	1	2	Yes	No	Yes	0	No	No	Yes	1	A	3	5034.6	24	No	0	1627	0	1627
HCC_1667	Male	81	1	2	Yes	No	No	0	No	No	Yes	1	A	3	2	26	No	0	1595	0	1595
HCC_1681	Male	40	1	2	Yes	Yes	Yes	0	Yes	Yes	Yes	1	A	3	5	23	No	1	569	0	1603
HCC_1683	Female	69	1	1	Yes	No	Yes	1	Yes	Yes	Yes	1	B	3	4.8	NA	No	1	490	0	1168
HCC_1701	Female	55	1	1	Yes	Yes	No	0	No	No	No	1	A	3	3.7	13	No	0	1090	0	1090
HCC_1716	Male	65	1	2	No	No	Yes	3	No	No	Yes	2	A	2	3.1	17	No	1	204	0	1382
HCC_1734	Male	49	1	2	Yes	Yes	Yes	3	No	No	No	2	A	2	9.8	14	No	1	214	0	1136
HCC_1742	Male	59	1	1	No	Yes	No	0	No	No	No	1	A	3	4.7	20	No	1	955	0	1450
HCC_1745	Male	65	2	2	Yes	No	Yes	0	Yes	Yes	Yes	1	B	3	49.5	16	Yes	1	36	1	684
HCC_1756	Male	60	1	1	Yes	Yes	Yes	0	Yes	Yes	No	2	A	2	1.75	11	No	1	1052	0	1381
HCC_1758	Female	61	1	2	Yes	No	Yes	0	No	No	No	1	A	3	15.5	25	No	0	1085	0	1085
HCC_1761	Male	43	1	1	Yes	Yes	No	0	No	No	No	2	A	2	1.75	20	No	0	1450	0	1450
HCC_1763	Male	65	1	1	Yes	Yes	Yes	2	No	No	No	2	A	2	3.5	29	No	0	1435	0	1435
HCC_1764	Male	58	1	1	Yes	Yes	Yes	3	Yes	Yes	No	2	A	2	1.8	19	No	0	1457	0	1457
HCC_1795	Male	80	2	2	Yes	No	No	0	No	No	Yes	2	A	2	1.9	NA	No	1	31	1	1156
HCC_1797	Male	50	1	1	Yes	Yes	No	0	No	No	No	1	A	3	2.8	21	No	0	1502	0	1502
HCC_1801	Female	63	1	1	Yes	Yes	Yes	1	No	No	No	1	A	3	92.1	24	No	1	513	1	604
HCC_1819	Female	61	1	2	Yes	No	Yes	3	No	No	Yes	1	C	3	889.5	20	Yes	1	49	0	1379
HCC_1841	Male	66	1	2	Yes	Yes	Yes	3	No	No	No	1	A	3	40.4	15	No	0	1133	0	1133
HCC_1844	Male	69	3	2	Yes	Yes	No	0	No	No	Yes	1	A	3	6.2	23	No	1	1243	0	1434
HCC_1864	Male	68	1	3	Yes	Yes	Yes	1	Yes	Yes	Yes	1	B	3	9.7	19	No	1	202	0	1139
HCC_1867	Male	69	1	1	Yes	No	No	0	Yes	No	Yes	1	A	3	2.1	19	No	1	1142	0	1435
HCC_1909	Male	52	1	1	No	Yes	Yes	2	Yes	No	Yes	1	C	3	2.3	25	Yes	0	1302	0	1302
HCC_1913	Male	65	1	2	Yes	Yes	Yes	1	No	No	No	1	A	3	3.2	13	No	1	149	0	1365
HCC_1918	Male	75	1	2	Yes	No	Yes	0	No	No	No	1	A	3	49.3	13	No	1	841	0	1379
HCC_1926	Male	55	1	1	Yes	Yes	No	0	No	No	Yes	1	A	3	5.9	40	No	1	386	0	1256
HCC_1928	Male	69	4	2	Yes	Yes	No	0	No	No	Yes	1	A	3	1.5	19	No	1	1265	0	1295
HCC_1930	Male	59	1	2	Yes	Yes	Yes	2	Yes	No	Yes	1	C	3	63.7	15	No	1	96	1	821
HCC_1947	Male	67	1	2	Yes	Yes	Yes	1	No	No	No	1	A	3	7.5	15	No	1	622	0	1343
HCC_1952	Female	64	1	3	Yes	Yes	No	0	No	No	Yes	0	C	2	128049	17300	Yes	1	32	1	65
HCC_1980	Male	74	2	1	No	No	Yes	2	Yes	No	Yes	1	B	3	8.75	11	Yes	1	233	1	289
HCC_1990	Male	72	1	2	Yes	Yes	Yes	1	No	No	Yes	1	A	3	9.6	17	No	1	688	0	968
HCC_2018	Male	64	1	3	Yes	Yes	Yes	2	No	No	Yes	1	A	3	1501.2	57	Yes	1	96	1	479
HCC_2070	Female	70	1	2	Yes	Yes	Yes	3	Yes	No	Yes	2	A	2	128	21	No	1	912	0	953
HCC_2083	Male	63	1	1	Yes	Yes	No	0	No	No	No	0	A	4	6.2	13	No	1	336	0	1024
HCC_2092	Male	62	1	1	No	Yes	No	0	Yes	No	No	1	A	3	497.9	27	Yes	1	121	1	575
HCC_2113	Male	71	1	2	Yes	Yes	Yes	0	No	No	No	1	A	3	2.7	15	No	0	1066	0	1066
HCC_2117	Male	46	1	3	Yes	Yes	No	0	No	No	Yes	1	C	3	3.6	4245	No	1	316	0	791
HCC_2121	Male	55	2	2	Yes	No	Yes	3	No	No	Yes	1	A	3	1873.8	132	Yes	1	29	0	585
HCC_2126	Male	65	1	2	Yes	Yes	Yes	3	No	No	Yes	2	B	2	15.6	219	Yes	1	248	1	325
HCC_2127	Female	67	2	2	Yes	Yes	Yes	0	No	No	Yes	1	A	3	11.8	21	Yes	1	347	0	776
HCC_2135	Male	47	1	1	Yes	Yes	Yes	1	No	No	Yes	2	B	2	4.1	31	No	1	843	0	1047
HCC_2142	Male	66	1	2	Yes	Yes	Yes	3	Yes	No	No	2	A	2	2.5	11	No	1	440	0	439
HCC_2143	Male	59	1	1	No	No	No	0	No	No	No	1	A	3	4.3	22	No	1	779	0	974
HCC_2154	Male	59	1	3	Yes	Yes	Yes	0	No	No	No	1	A	3	4.2	29	No	1	281	0	1015
HCC_2158	Male	67	1	1	Yes	No	Yes	1	No	No	Yes	1	A	3	4.4	43	No	0	929	0	929
HCC_2170	Male	53	1	1	Yes	Yes	No	0	No	No	Yes	2	A	2	3.1	14	No	0	728	0	728
HCC_2199	Male	71	1	3	Yes	No	Yes	3	No	No	No	0	A	4	2.8	20	No	0	593	0	593
HCC_2226	Male	68	1	3	Yes	No	No	0	Yes	No	Yes	1	C	3	606	20	Yes	1	202	1	631
HCC_2248	Male	58	1	2	Yes	No	No	0	No	No	Yes	1	C	3	3.3	53	Yes	1	84	0	573
HCC_2258	Male	79	1	2	Yes	Yes	No	0	No	Yes	Yes	1	A	3	3.8	17	No	1	416	0	772
HCC_2259	Male	75	2	1	Yes	Yes	Yes	2	No	No	Yes	1	A	3	8.2	14	No	1	505	0	590
HCC_2282	Male	62	1	1	Yes	Yes	Yes	0	Yes	No	Yes	1	A	3	2	26	Yes	1	101	0	615
HCC_2313	Male	61	1	2	Yes	Yes	Yes	1	No	No	Yes	1	A	3	13.5	17	No	1	195	0	561
HCC_2319	Male	73	3	3	Yes	No	Yes	1	No	No	Yes	1	C	3	8798.2	40	No	1	295	0	550
HCC_2354	Male	38	1	2	Yes	Yes	Yes	3	No	No	Yes	0	B	4	8.3	13	No	1	559	0	559
HCC_2371	Male	69	2	2	Yes	Yes	Yes	3	No	No	Yes	1	B	3	324.8	18	No	1	222	0	502
HCC_2373	Male	68	1	2	No	Yes	No	0	No	No	Yes	2	A	2	6.6	27	No	0	307	0	313
HCC_2397	Male	71	1	1	Yes	Yes	No	0	No	No	No	2	A	2	1.4	28	Yes	0	469	0	469
HCC_2398	Male	77	1	1	Yes	Yes	Yes	0	No	No	No	1	A	3	5.4	13	No	0	471	0	471
HCC_2404	Male	59	1	1	Yes	No	No	0	No	No	No	1	A	3	2.2	18	No	0	510	0	510
HCC_2431	Female	83	1	3	Yes	No	Yes	3	No	No	No	1	C	3	103.6	28	No	1	125	0	260
HCC_2435	Male	41	1	2	Yes	No	Yes	1	No	No	Yes	1	C	3	392.1	30.4	No	1	125	0	532
HCC_2441	Male	69	1	1	Yes	No	Yes	3	Yes	Yes	No	1	B	3	5.2	18	No	0	400	0	400
HCC_2450	Female	49	1	2	Yes	Yes	Yes	0	No	No	Yes	1	A	3	4.5	14	No	1	275	0	444
HCC_2457	Male	30	1	2	Yes	Yes	Yes	0	No	No	Yes	0	B	4	1115.2	25	No	1	124	0	580
HCC_2483	Male	56	1	2	Yes	Yes	Yes	1	Yes	No	Yes	0	C	4	31.12	18	No	1	325	0	621
HCC_2539	Male	75	1	3	Yes	Yes	Yes	3	No	No	Yes	0	B	4	11.692	12	Yes	1	137	1	182
HCC_2619	Male	67	1	2	Yes	No	No	0	Yes	No	Yes	2	A	2	1.4	10	Yes	1	681	0	914
Annotation
Tumor Size Level		1:0-2.5, 2:2.5-5, 3:5-10, 4:≥10
Tumor Differentation Level		1:no, 2:low, 3:middle
HBV DNA level		0:0-10e3, 1:10e3-10e4, 2:10e4-10e5, 3:≥10e5
Edmondson-Steiner Grade Level		2:II, 3:III, 4:IV
